# Supplementary material for: Tamoxifen Activates Transcription Factor EB and Triggers Protective Autophagy in Breast Cancer Cells by Inducing Lysosomal Calcium Release: A Gateway to the Onset of Endocrine Resistance
Source: Int J Mol Sci. 2023 Dec 29;25(1):458. doi: 10.3390/ijms25010458 (PMC10779225; doi:10.3390/ijms25010458)
Supplement: Supplementary file 1 [file ijms-25-00458-s001.zip]

Archive with 1 entries (1 files):
- ijms-2775845-supplementary.pdf
